# Supplementary material for: Scupa: single-cell unified polarization assessment of immune cells using the single-cell foundation model
Source: Bioinformatics. 2025 Feb 25;41(3):btaf090. doi: 10.1093/bioinformatics/btaf090 (PMC11893155; doi:10.1093/bioinformatics/btaf090)
Supplement: btaf090_Supplementary_Data [file btaf090_supplementary_data.zip › Supplementary tables.xlsx]

## Sheet: Table S1
Supplementary Table S1. The mean AUROC values of machine learning models for classifying polarized and unpolarized cells in different polarization states
State	LogisticRegression	LogisticRegression-semi	RandomForest	RandomForest-semi	SVMClassification	SVMClassification-semi	SVMRegression	SVMRegression-semi
B-a	0.991	0.99	0.987	0.987	0.993	0.993	0.991	0.99
B-b	0.98	0.982	0.98	0.976	0.981	0.983	0.976	0.97
B-e	0.967	0.971	0.971	0.967	0.963	0.964	0.973	0.973
B-f	0.973	0.958	0.966	0.959	0.976	0.972	0.98	0.979
T4-a	0.991	0.991	0.991	0.99	0.993	0.992	0.992	0.992
T4-b	0.977	0.978	0.981	0.98	0.982	0.982	0.974	0.968
T4-c	0.995	0.996	0.994	0.983	0.998	0.998	0.997	0.993
T4-e	0.994	0.993	0.986	0.979	0.994	0.994	0.989	0.985
T4-f	0.98	0.98	0.981	0.977	0.98	0.98	0.975	0.968
T8-a	0.989	0.989	0.989	0.988	0.991	0.991	0.99	0.99
T8-b	0.976	0.976	0.983	0.981	0.979	0.979	0.967	0.96
T8-c	0.993	0.993	0.994	0.991	0.993	0.993	0.99	0.985
T8-e	0.988	0.989	0.99	0.989	0.99	0.99	0.988	0.986
T8-f	0.981	0.982	0.984	0.983	0.982	0.982	0.979	0.976
Tgd-a	0.986	0.986	0.989	0.988	0.989	0.986	0.989	0.987
Tgd-b	0.979	0.977	0.979	0.97	0.977	0.97	0.976	0.964
Tgd-c	0.992	0.995	0.994	0.993	0.993	0.993	0.999	0.999
Tgd-d	0.999	0.999	0.993	0.991	0.989	0.978	0.999	0.998
Tgd-e	0.993	0.993	0.993	0.991	0.992	0.991	0.992	0.991
Tgd-f	0.945	0.946	0.997	0.994	0.996	0.991	0.997	0.996
Treg-a	0.987	0.987	0.984	0.982	0.991	0.991	0.989	0.989
Treg-b	0.952	0.951	0.965	0.959	0.972	0.971	0.963	0.958
Treg-c	0.982	0.978	0.97	0.963	0.982	0.982	0.967	0.95
Treg-d	0.978	0.977	0.97	0.965	0.982	0.983	0.968	0.965
NK-a	0.982	0.982	0.985	0.983	0.983	0.983	0.986	0.986
NK-c	0.994	0.994	0.971	0.951	0.997	0.997	0.986	0.98
NK-e	0.987	0.986	0.983	0.98	0.979	0.978	0.986	0.986
NK-f	0.997	0.94	0.993	0.987	0.994	0.994	0.994	0.995
pDC-a	0.977	0.971	0.988	0.986	0.984	0.982	0.985	0.986
pDC-b	0.959	0.959	0.971	0.968	0.969	0.968	0.97	0.969
pDC-c	0.827	0.827	0.943	0.927	0.947	0.917	0.976	0.98
pDC-d	0.993	0.993	0.967	0.945	0.962	0.938	0.978	0.977
pDC-e	0.818	0.818	0.966	0.954	0.959	0.943	0.972	0.969
cDC1-a	0.985	0.985	0.98	0.976	0.986	0.982	0.987	0.987
cDC1-b	0.972	0.968	0.96	0.953	0.965	0.959	0.973	0.972
cDC1-c	0.958	0.953	0.909	0.886	0.93	0.911	0.936	0.935
cDC1-d	0.957	0.926	0.955	0.95	0.959	0.959	0.983	0.982
cDC1-e	0.957	0.954	0.923	0.912	0.946	0.929	0.934	0.923
cDC1-f	0.973	0.97	0.907	0.902	0.9	0.895	0.907	0.897
cDC2-a	0.967	0.965	0.976	0.973	0.973	0.97	0.972	0.971
cDC2-b	0.978	0.973	0.984	0.982	0.984	0.982	0.976	0.969
cDC2-c	0.985	0.984	0.988	0.984	0.987	0.984	0.988	0.987
cDC2-e	0.985	0.984	0.966	0.935	0.965	0.946	0.99	0.989
MigDC-a	0.998	0.998	0.993	0.99	0.992	0.987	0.997	0.996
MigDC-c	0.959	0.959	0.945	0.935	0.949	0.939	0.932	0.92
MigDC-d	0.933	0.929	0.917	0.893	0.92	0.89	0.931	0.928
MigDC-e	0.949	0.948	0.934	0.923	0.929	0.916	0.938	0.933
LC-a	0.999	0.999	0.995	0.993	0.997	0.997	0.998	0.998
LC-b	0.935	0.934	0.969	0.939	0.968	0.933	0.993	0.991
LC-c	0.944	0.939	0.928	0.915	0.922	0.905	0.915	0.908
LC-d	0.916	0.89	0.877	0.842	0.882	0.852	0.896	0.895
LC-e	0.971	0.969	0.947	0.939	0.946	0.937	0.933	0.927
Mac-a	0.989	0.939	0.985	0.98	0.987	0.983	0.99	0.991
Mac-b	0.99	0.989	0.986	0.986	0.984	0.983	0.99	0.991
Mac-c	0.915	0.915	0.994	0.993	0.994	0.992	0.995	0.996
Mac-d	0.99	0.984	0.986	0.981	0.984	0.979	0.99	0.99
Mac-e	0.952	0.952	0.984	0.972	0.981	0.97	0.986	0.985
Mono-a	0.936	0.964	0.977	0.978	0.972	0.971	0.994	0.991
Mono-b	0.949	0.949	0.98	0.979	0.971	0.974	0.981	0.986
Mono-c	0.979	0.979	0.981	0.981	0.983	0.983	0.993	0.996
Mono-d	0.99	1	0.996	0.993	0.992	0.993	0.992	0.997
Mono-e	0.88	0.901	0.969	0.97	0.961	0.958	0.962	0.976
Neu-a	0.972	0.986	0.995	0.992	0.995	0.995	0.961	0.993
Neu-c	0.988	0.988	0.998	0.998	0.994	0.995	0.998	0.999
Neu-d	0.975	0.975	0.984	0.985	0.989	0.991	0.991	0.998
Neu-e	0.938	0.938	0.874	0.876	0.856	0.863	0.818	0.856
# mean AUROCs of different machine learning models were calculated in 20 repeats

## Sheet: Table S2
Supplementary Table S2. The mean AUROC values of SVM models for classifying polarized and unpolarized cells using different single-cell foundation models
State	UCE	scGPT	scFoundation
B-a	0.991865	0.944166	0.985587
B-b	0.9813	0.897969	0.970934
B-e	0.963808	0.978967	0.981252
B-f	0.977419	0.97687	0.995742
T4-a	0.984136	0.950299	0.985029
T4-b	0.990033	0.977536	0.983621
T4-c	0.987811	0.988266	0.991065
T4-e	0.989503	0.989273	0.995933
T4-f	0.99179	0.916462	0.988417
T8-a	0.981804	0.895237	0.977075
T8-b	0.993709	0.975275	0.989593
T8-c	0.991123	0.985332	0.99471
T8-e	0.982392	0.976669	0.990933
T8-f	0.9927	0.925553	0.987813
Tgd-a	0.981105	0.853088	0.969952
Tgd-b	0.9985	0.962473	0.988569
Tgd-c	0.995189	0.977981	0.993218
Tgd-d	0.981496	0.951325	0.987733
Tgd-e	0.988565	0.88653	0.980891
Tgd-f	0.966916	0.838462	0.969141
Treg-a	0.97563	0.963271	0.970482
Treg-b	0.973819	0.957485	0.974581
Treg-c	0.991861	0.919802	0.989378
Treg-d	0.982627	0.94765	0.973741
NK-a	0.989593	0.992936	0.998932
NK-c	1	0.940104	0.989004
NK-e	0.994991	0.985539	0.996144
NK-f	0.99532	0.993408	0.997386
pDC-a	0.974596	0.900027	0.989175
pDC-b	0.964906	0.785301	0.938633
pDC-c	0.98621	0.873956	0.92502
pDC-d	0.982121	0.944172	0.989293
pDC-e	0.984164	0.945361	0.997103
cDC1-a	0.983944	0.898242	0.986428
cDC1-b	0.968998	0.898847	0.976878
cDC1-c	0.938238	0.909238	0.974017
cDC1-d	0.962076	0.941274	0.988905
cDC1-e	0.942434	0.890202	0.955248
cDC1-f	0.950391	0.857401	0.922863
cDC2-a	0.967653	0.938434	0.970378
cDC2-b	0.980902	0.967082	0.982927
cDC2-c	0.985297	0.981391	0.99158
cDC2-e	0.992489	0.963441	0.985272
MigDC-a	0.99623	0.897796	0.995021
MigDC-c	0.94389	0.91702	0.934907
MigDC-d	0.923502	0.914133	0.956129
MigDC-e	0.936886	0.909897	0.953026
LC-a	0.995539	0.606945	0.913033
LC-b	0.990106	0.741727	0.950778
LC-c	0.928085	0.851425	0.922025
LC-d	0.897199	0.878476	0.967372
LC-e	0.96002	0.885044	0.935267
Mac-a	0.989758	0.893729	0.982683
Mac-b	0.995912	0.952398	0.98784
Mac-c	0.989769	0.992007	0.994798
Mac-d	0.979848	0.950354	0.969528
Mac-e	0.986348	0.963407	0.991182
Mono-a	0.98935	0.931234	0.982858
Mono-b	0.98254	0.978874	0.99537
Mono-c	0.988054	0.979012	1
Mono-d	0.995278	0.956302	0.998395
Mono-e	0.95925	0.953965	0.995262
Neu-a	0.967968	0.983554	0.998097
Neu-c	1	0.991783	1
Neu-d	0.995861	0.975363	1
Neu-e	0.948094	0.907194	0.982396
# mean AUROCs of different single-cell foundation models were calculated in 20 repeats
